# Supplementary material for: Phenolic Profile, Antioxidant and Enzyme Inhibition Properties of the Chilean Endemic Plant Ovidia pillopillo (Gay) Meissner (Thymelaeaceae)
Source: Metabolites. 2022 Jan 18;12(2):90. doi: 10.3390/metabo12020090 (PMC8876944; doi:10.3390/metabo12020090)
Supplement: Supplementary file 1 [file metabolites-12-00090-s001.zip]

Archive with 1 entries (1 files):
- metabolites-1520556-supplementary1.18.pdf
